# Supplementary material for: Do We Feel the Same Empathy for Loved and Hated Peers?
Source: PLoS One. 2015 May 29;10(5):e0125871. doi: 10.1371/journal.pone.0125871 (PMC4449017; doi:10.1371/journal.pone.0125871)
Supplement: S1 File — (XLSX) [file pone.0125871.s001.xlsx]

## Sheet: questionnaires
SUBJECTS	CODE	GENDER	AGE	NATIONALITY	BES Total /100	BES COGNITIVE /45	BES EMOTIONAL /55	STAI-E	STAI-T	BDI
1	BEN SOP	F	22	FR	61	28	31	32	36	3
2	MAN ELE	F	28	IT	59	29	29	21	30	2
3	BUT ROM	M	24	FR	57	27	28	21	22	0
4	PRI GRO	F	26	FR	59	26	31	50	62	30
5	LUC HEN	F	27	FR	61	31	28	40	43	5
6	CAM SCH	F	19	FR	63	29	33	32	42	6
7	DOL CLE	F	28	FR	57	28	27	26	29	0
8	MAR SCH	F	19	FR	65	30	34	28	51	5
9	NIC ABA	M	25	IT	51	27	23	27	28	2
10	PER EMA	M	30	IT	57	27	26	37	42	2
11	ELI CHR	F	21	FR	57	28	27	44	49	13
12	CHA ZAB	F	20	FR	66	35	30	27	31	2
13	JUL BRE	M	28	FR	61	31	28	27	42	5
14	NIQ CLE	M	23	FR	56	32	23	24	29	2
15	RAB KEV	M	22	FR	60	30	28	32	42	13
16	BER ANA	F	23	FR	64	29	33	33	32	3
17	HAK OUL	M	35	FR – MAR	56	28	26	22	23	1
18	JUL LEB	M	24	FR	63	32	29	29	51	12
19	ALE LAN	M	23	FR	64	31	32	26	35	7
20	MUR RAT	F	21	FR	63	30	31	24	31	11
21	BEL KHA	F	21	MAR	64	30	32	28	53	8
22	DEL MAR	F	20	FR	60	28	30	31	35	7
23	SEB DUP	M	28	LIB	60	30	28	20	23	3
24	MAX URLI	M	21	FR	62	31	29	41	25	3
25	HUR VIC	M	22	FR	60	30	28	42	39	10
26	DUC ELO	M	23	FR	62	29	32	26	38	2
27	BLO THO	M	26	FR	59	30	27	25	31	2
28	YOU HAJ	F	21	MAR	59	29	27	35	37	4
29	MAR DIA	F	22	POR	60	28	30	26		9
30	CHL GRZ	F	21	FR	65	29	34	25	29	2
31	CHL MAS	F	20	FR	64	30	33	25	45	11
32	VRA WEN	F	19	FR	61	28	30	38	42	12
33	POC HEL	F	23	FR	58	25	28	31	51	14
34	BAU PET	M	22	ALG	59	27	30	23	27	2
35	PIE TRI	M	22	FR	62	27	33	43	47	19
36	ESS DAN	M	19	TOG	56	27	26	32	48	18
37	VID GUI	M	25	FR	65	31	31	30	37	10
38	LEC DYL	M	20	FR	60	28	29	28	52	12
39	HED SUZ	F	18	FR	66	30	35	20	23	4
40	NAS SON	F	19	FR	57	30	24	22	29	3
41	LAB JES	M	20	FR	55	29	24	28	42	4
42	MAR ANA	F	19	FR	65	31	32	36	56	14
43	LEM ALE	M	20	FR	56	29	25	28	29	2
44	REG AGA	F	20	FR	59	28	29	39	58	19
45	EMI PAT	F	21	FR	66	31	33	49	60	14
46	LAM GAL	F	19	FR	61	29	31	48	60	19
47	AMA BEN	F	22	FR	55	28	26	48	56	19
48	GAE LeD	M	24	FR	58	32	23	22	24	0
49	MUR HOU	F	18	FR	59	30	27	25	29	5
50	LEC HEL	F	20	FR	63	30	30	45	36	7
51	HAM SID	F	20	FR	69	30	36	40	44	17
52	ANG FRE	M	21	FR	63	35	26	31	33	10
53	BRE LUC	F	23	FR	67	35	30	49	58	12
54	ETI WAT	M	21	FR	65	30	32	36	55	7
55	RON JUL	F	21	FR	60	30	29	35	42	14
56	HOR MAR	F	19	FR	60	30	28	26	25	2
57	HOD AHM	M	31	FR	56	26	29	31	31	6
58	ALI JAA	M	22	LIB	61	31	28	62	64	19
59	BOU ELO	F	24	FR	65	32	30	29	29	5
60	FRA ROY	M	25	FR	58	27	29	28	29	4
61	GEO MAU	M	20	FR	63	33	26	31	38	6
62	DAV LOU	M	21	FR	62	30	30	38	41	9
63	DUB DIM	M	37	FR	56	34	20	22	25	5
64	BLI MAR	F	22	FR	61	28	31	38	44	4
65	VIL ALE	M	20	FR	59	32	26	32	39	6
66	BIL YVE	M	37	FR	67	33	33	37	37	11
67	OSH VIK	F	40	RUS	61	33	26	31	39	0
68	BOU HIC	M	40	FR	55	30	23	48	45	18

## Sheet: RTs
SUBJECT	GENDER	OMHF PAIN	OMHF NO PAIN	OS PAIN	OS NO PAIN	SELF PAIN	SELF NO PAIN	OMLF PAIN	OMLF NO PAIN
1	F	1919.47	1131.59	1571.39	1191.94	1156.18	1154.89	1313.37	1100.6
2	F	2455.5	1774.56	2284.35	1420.59	1853	1705.22	2207.94	1148
5	F	1287.76	909.647	1348.47	1014.71	1316.76	1017.76	1380.24	953.882
6	F	1359.5	745.368	1648.06	1388.11	1190.78	1248.78	1427.39	760.333
7	F	1508.18	825.833	1451.82	1389.12	929.647	1009.65	1114.29	814.353
8	F	2656.67	1749.72	1916.12	1041.76	949.235	1200.47	1503.53	888.529
11	F	3209.47	1258.94	2508.18	2215.82	2137	1844.82	2122.06	1680.71
12	F	1598.47	965	1009.25	827.611	1022.72	982.579	1262.56	702.588
16	F	1931.29	1310.82	1864.59	1334.17	1814.35	1550.76	2199.12	1336.47
20	F	846.222	700.167	693.941	685.706	852.353	915.529	927.118	799.588
21	F	1679.56	997.529	1828.47	868	1186.22	1139.94	1472.88	861.5
22	F	3220.06	1306.59	2241.47	813.941	1883.56	2025.83	2663	979.765
28	F	2126.94	1827.41	1634.06	1858.89	2090.22	1287.5	1686.33	1527.76
29	F	1629.18	918.765	1925	1266.72	1249.35	1405.06	1717.41	955.118
30	F	1116.83	747.941	1113.47	825.778	883.056	920.706	946.588	722.235
31	F	1803.94	1042.44	2453.67	1141.29	1151.47	1641	1876.06	895.353
32	F	1703.24	1054.22	1880.11	1368.18	1015.33	1055.94	1204.44	895.222
33	F	1270.47	658.444	1554.56	743.235	1061.22	927.353	675.412	1176.53
39	F	3568.78	1090.36	2404.18	1477	1851.44	1367.12	1845.88	1464.39
40	F	2597.53	1299.28	2732.56	1040.72	1540.86	1558.38	1936.88	1293.5
42	F	2203.56	892	1684.88	1337.56	1899.59	1738.11	2095.29	1264.24
44	F	1601.17	714.235	1465	901.5	1582.89	1354.88	1172.29	1662.18
45	F	3534.61	1457.47	3415.28	1460.72	1652.24	1681.22	2244.41	1205.53
46	F	1096.94	780.412	1870.56	828.765	813.722	871.889	899.389	756.176
47	F	3452.32	1326	1890.71	1215.06	3320.61	3106.11	2667.88	1102
49	F	1520.33	1057.18	1816.83	1598.35	1249.56	1132.22	1338.28	1088.61
50	F	2218.94	1108	2732.53	1986.12	1357	1907.12	1956.88	1017.81
51	F	4920.39	1433.59	1890.71	3597.28	2454.44	3137.88	1729.07	1557.72
53	F	2860.28	1385.22	1546.41	864	1599.47	1739.5	2103.39	911.944
55	F	1515.33	1393.71	2153.28	1109.94	1946.17	2024.39	2144.11	1672.56
56	F	1906.72	807.556	1800.39	920.529	1201.32	1337.53	1755.94	775.941
59	F	2672.82	1398.53	2985.06	1136.71	1757.65	2159.17	2888.94	911.941
64	F	1953.65	1180	2064.17	1323.41	2039.65	1948.28	2462.56	1624.29
67	F	1924.3	1398.54	1924.3	1398.54	1754.59	1597.76	1847.61	1412.44
3	M	2166.35	972.412	2354.65	690.056	1477.71	983.882	1880.94	832.778
9	M	1441.89	1118.83	1355.61	978.235	1205.17	1105.56	1438.65	829.5
10	M	2175.28	1107.76	1834.44	1266.53	1299	998.118	1649.68	815.278
13	M	1793.12	1235.82	1631.65	903.588	1143.47	1063	1731.11	879.944
14	M	1495.22	654.722	1556.35	754.529	799.118	1022.29	1399.88	700.706
15	M	1702.24	876.588	1826.61	985.833	1121.65	1442	1895.06	793.529
17	M	1508.33	1075.22	1551.94	1000.28	1679.5	1267.24	1329	1668.33
18	M	1915.47	709.647	1460.22	620.471	1209	936.611	1479.35	615.471
19	M	1991.61	855.529	2809.94	1207.28	1070.35	1470.72	1818.24	842.294
23	M	1821.82	1211.24	2692.56	1206.59	3670.22	3123.47	1729.07	2456.65
24	M	1945.06	842.294	1774.47	1027.22	1675.35	1547.35	2132.53	1151.12
25	M	2704.88	2024.61	1724.59	1480.71	1116.88	1112.22	1362.17	770.529
26	M	1532.33	807.941	1679.67	842.824	1130.65	1119.12	1484.47	1052.06
27	M	1618.35	890.333	1346.33	1082.12	1406	1464.89	1781.59	1142.94
34	M	1785.83	838.625	1694.11	1353.67	1385.44	1624.12	1675.88	1222.33
35	M	1278.18	1170.06	1516.39	1297.12	1027.41	1043.71	1037.83	1066.72
36	M	1419.59	1183.12	1395.5	1037.65	1173.24	1277.71	1304	1111.5
37	M	3195.94	1323.65	2521.89	751.765	1740.59	1390	1999.75	775.235
38	M	1668.22	901.529	2064	790.118	1428.67	1289	1600.06	778.647
41	M	1942.67	1114.06	1504.12	760.118	1052.71	978.588	1357.59	826.278
43	M	1617.56	1173.17	1296.72	737.889	990.611	1010.41	1282	679.556
48	M	1397.94	1156.41	1187.89	811.235	1267.67	1183.11	1457.33	914.111
52	M	2685.94	771.556	2681.83	747.222	1877.06	1754.18	2327.94	1040.65
54	M	2239.88	1090.36	3544	1137.59	5955.78	6956.11	1729.07	1102
57	M	1328.28	616.471	1276	904.118	852.529	860.611	1157.5	674.5
60	M	3198.5	1155.53	2590.89	1565.11	1452.24	2146.33	2176.24	989.765
61	M	1390.06	1051.65	964.235	1124.12	1116.12	970.722	967.353	1066.24
62	M	1852.35	986.118	1915.35	838.176	1400.88	2183.72	2494.61	894.882
63	M	2186.24	1335	1775.18	996.889	1244.62	1399	1696.35	1030.5
65	M	2660	1041.43	2660	1041.43	2136.5	1603.88	2562.28	1001.94
66	M	2493	2091.04	2493	2091.04	2177.32	2179.89	2738.94	2246.67
68	M	1909.41	979	1909.41	979	1206.47	1723.76	2002.12	998.278

## Sheet: pain rating
SUBJECT	GENDER	OMHF PAIN	OMHF NO PAIN	OS PAIN	OS NO PAIN	SELF PAIN	SELF NO PAIN	OMLF PAIN	OMLF NO PAIN
1	F	2.22222	0	3.15789	0	3.38889	0	3.88889	0
2	F	7.44444	0.0246914	4	0.0246914	8	0.0277778	7.72222	0.0246914
5	F	6.72222	0	6.72222	0	7.94444	0	8.22222	0
6	F	7	0.0233918	5.72222	0.00653595	6.88889	0	6.88889	0
7	F	6.44444	0	6.94444	0	6.61111	0	6.94444	0
8	F	3.05556	0.0679012	3.94444	0.00347222	5.27778	0.0246914	6.22222	0.0216049
11	F	5	0	3.77778	0.0432099	8.27778	0.0123457	7.72222	0.00308642
12	F	3.33333	0.00617284	4.38889	0	3.77778	0.00925926	4.22222	0.00925926
16	F	2.5	0	2.5	0	4.77778	0	6	0.00308642
20	F	7	0	8.22222	0	8.33333	0	8.22222	0
21	F	5.05556	0.0123457	3.88889	0	5.72222	0	6.16667	0
22	F	2.22222	0	5	0	3	0	5.11111	0.0123457
28	F	4.16667	0.160494	4.83333	0.0308642	5.27778	0.259259	6.11111	0.0493827
29	F	6.44444	0	6.61111	0	7.22222	0	6.94444	0.0185185
30	F	5.38889	0.0123457	6.38889	0.0246914	7.22222	0.0185185	7.66667	0
31	F	3.05556	0.00617284	3.33333	0	3.44444	0	3.94444	0
32	F	2.94444	0	7.38889	0	7.11111	0	7.44444	0
33	F	5	0	4.72222	0	4.94444	0	5.38889	0.00308642
39	F	5.33333	0.0432099	5.5	0.0740741	6.83333	0.0555556	7.05556	0.148148
40	F	3.55556	0.00326797	6.83333	0	7.5	0.0308642	8	0.0617284
42	F	2.72222	0	4.33333	0	4	0	4.55556	0
44	F	5.72222	0	5.33333	0	4.94444	0	5.94444	0
45	F	4.44444	0.0555556	6.16667	0	6.83333	0	7.94444	0
46	F	5	0.0123457	6.33333	0	6.16667	0	8.66667	0.0277778
47	F	4.16667	0.160494	3.72222	0.00308642	4.72222	0.037037	7.38889	1.05556
49	F	5.38889	0.0123457	6.5	0.0154321	5.66667	0	6.94444	0.0154321
50	F	3.05556	0.00617284	4.83333	0.259259	5.33333	0.209877	5.44444	0.296296
51	F	2.94444	0	6.72222	0.0833333	6.33333	0.00308642	6.05556	0.00346021
53	F	4.5	0	3.16667	0	4.22222	0	4	0
55	F	7.5	0	7.05556	0	6.44444	0.00617284	7.05556	0
56	F	5.16667	0.0123457	5.33333	0.0123457	5.72222	0.0185185	5.55556	0.0154321
59	F	5.16667	0.00617284	4.94444	0.00617284	5.94444	0.0123457	6.5	0.0123457
64	F	2.94444	0.0246914	3.55556	0.0617284	5.16667	0	4.55556	1.55556
67	F	1.88889	0.00617284	2.94444	0.00123457	4.33333	0.00925926	4.16667	0.00617284
3	M	3.77778	0	4.44444	0	4.66667	0	4.83333	0
9	M	0.0679012	0.0277778	0.00347222	0	0.0246914	0	0.0216049	0
10	M	1.77778	0.0123457	4.77778	0.185185	3.83333	0	4.66667	0.00617284
13	M	4.5	0	4.38889	0	4.72222	0	6.27778	0
14	M	6.05556	0	6.22222	0	5.77778	0	5.33333	0
15	M	5.16667	0	6	0	6.16667	0	6.27778	0
17	M	1.44444	0.0123457	5.66667	0.037037	7.83333	0.0123457	7.22222	0.0123457
18	M	2.33333	0	4.66667	0	5.22222	0	5.22222	0
19	M	3.38889	0	4.27778	0.0185185	3.77778	0	4.33333	0
23	M	7.88889	0	6.16667	0	5.88889	0.0123457	5.72222	0.0123457
24	M	3.61111	0	4.05556	0	3.83333	0	4.44444	0
25	M	6.16667	0.117647	5	0.0154321	5	0.0154321	5.72222	0.0185185
26	M	4.44444	0.0555556	2.77778	1.11111	4.61111	0.0246914	5.05556	0.0123457
27	M	5	0.0123457	5.61111	0.0308642	4.66667	0.0123457	4.27778	0.0462963
34	M	4.5	0	4.44444	0	5.11111	0	4.66667	0
35	M	5	0	4.72222	0	3.94444	0	7.22222	0.0185185
36	M	3.72222	0.0493827	2.72222	0.037037	3.11111	0.00925926	3.83333	0.0246914
37	M	7	0	7	0	7	0	7.22222	0
38	M	4	0	3.94444	0	5.77778	0	5.33333	0
41	M	3.72222	0	3.77778	0	3.61111	0	4.61111	0
43	M	3.77778	0	2.38889	0	3.44444	0	3.11111	0
48	M	6.44444	0	1.94444	0	2.27778	0	2.44444	0
52	M	5	0	4	0	3.77778	0	4.66667	0
54	M	5	1.66667	4.83333	1.22222	2.72222	0.0987654	3.94444	0.160494
57	M	3.94444	0	4	0.00617284	4.11111	0.00617284	3.77778	0
60	M	5.5	0	5.88889	0.0216049	6.11111	0	5.33333	0
61	M	8	0.0277778	8.5	0.0277778	7.16667	0	9	0
62	M	4.77778	0	4.72222	0	4.77778	0.00925926	4.61111	0
63	M	5.66667	0	5.88889	0	5.16667	0	7.22222	0
65	M	1.05556	0	4	0	7.44444	0	6.22222	0
66	M	4.5	0.0308642	5.05556	0.0185185	6.55556	0.0555556	7	0.235294
68	M	5	0.0154321	5.94444	0.0185185	6.5	0.0216049	6.16667	0.0216049
